# Supplementary material for: Comparison of two data collection processes in clinical studies: electronic and paper case report forms
Source: BMC Med Res Methodol. 2014 Jan 17;14:7. doi: 10.1186/1471-2288-14-7 (PMC3909932; doi:10.1186/1471-2288-14-7)
Supplement: Additional file 1 — Data collection form regarding studies’ characteristics, variables and costs. [file 1471-2288-14-7-S1.xlsx]

## Sheet: Feuil1
CLINICAL RESEARCH UNIT: __________________ NAME OF THE STUDY: _____________________
CHARACTERISTICS OF THE STUDY		STUDY PROGRESS		COSTS (€)
Study design		Database creation:	from to	CRAs
Objective		Questionnaire printing/distribution: from to	from to	DMs
Clinical trial phase		CRF given to IT:		Clinical technicians
Medical speciality (principal investigator's)		First center opening:		CRF creation/printing
Promoter		First patient data entered by investigator:		Data entry
Risk level		Last center opening:		Randomization
Number of patients planned		First inclusion:		Stakeholder travel
Number of patients included		Last inclusion:
Number of centers included		Last center closing:
Number of investigators		Database lock:
Average number of patients monitored per day		Data entry:	from to
Planned duration of study		Preliminary analysis report:
Planned duration of patients' inclusion		Final analysis report:
Planned duration of patients' follow-up
Number of variables in the CRF (not including duplicates)
Total number of variables in the CRF
Number of pages (with data) in the CRF
Number of pages in the CRF
Data collection method
If eCRF: which software / software provider?
If randomization module: which one?
